# Supplementary material for: Impact of DNA Repair Kinetics and Dose Rate on RBE Predictions in the UNIVERSE
Source: Int J Mol Sci. 2022 Jun 3;23(11):6268. doi: 10.3390/ijms23116268 (PMC9181644; doi:10.3390/ijms23116268)
Supplement: Supplementary file 1 [file ijms-23-06268-s001.zip]

Archive with 1 entries (1 files):
- ijms-1703646-supplementary.pdf
